# Supplementary material for: Clonal Clusters and Virulence Factors of Group C and G Streptococcus Causing Severe Infections, Manitoba, Canada, 2012–2014
Source: Emerg Infect Dis. 2017 Jul;23(7):1079–88. doi: 10.3201/eid2307.161259 (PMC5512470; doi:10.3201/eid2307.161259)
Supplement: Technical Appendix 2 — Dataset representing a matrix of the total single-nucleotide variations between Streptococcus dysgalactiae subsp. equisimilis isolates from patients with group C and G Streptococcus causing severe infections, Manitoba, Canada, 2012–2014. [file 16-1259-Techapp-s2.xlsx]

## Sheet: matrix4
Article DOI: https://dx.doi.org/10.3201/eid2307.161259
Technical Appendix 2. Matrix of single-nucleotide variations between Streptococcus dysgalactiae subsp. equisimilis isolates
Clade											E	E	E	E																D	D	D	D	D		C	C	C	C	C	C	C	C	C	C	C	C	C	C
	ID No.		35	49	26	40	47	45	51	AC2713	13	48	39	9	12	2	28	52	30	6	75	59	74	32	33	84	11	31	36	77	27	90	14	56	68	50	66	80	85	41	63	69	16	62	81*	92*	7	70	82
		NMLno	SC15-0063	SC15-0077	SC15-0054	SC15-0068	SC15-0075	SC15-0073	SC15-0079	AC2713	SC15-0043	SC15-0076	SC15-0067	SC15-0039	SC15-0042	SC15-0032	SC15-0056	SC15-0080	SC15-0058	SC15-0036	SC15-0103	SC15-0087	SC15-0102	SC15-0060	SC15-0061	SC15-0112	SC15-0041	SC15-0059	SC15-0064	SC15-0105	SC15-0055	SC15-0118	SC15-0044	SC15-0084	SC15-0096	SC15-0078	SC15-0094	SC15-0108	SC15-0113	SC15-0069	SC15-0091	SC15-0097	SC15-0046	SC15-0090	SC15-0109	SC15-0120	SC15-0037	SC15-0098	SC15-0110
	35	SC15-0063	0	102	163	660	942	827	1371	4441	4490	4508	4542	4491	4369	4507	4415	4436	5038	4849	4875	4384	4540	4460	4651	4501	3904	3802	3402	3873	3849	3860	3888	3855	3440	3420	3407	3410	3428	3442	3445	3441	3448	3445	3443	3442	3440	3439	3438
	49	SC15-0077	102	0	185	682	964	851	1395	4465	4516	4534	4568	4517	4393	4533	4440	4462	5062	4875	4901	4410	4566	4486	4680	4525	3934	3830	3431	3899	3875	3886	3914	3881	3464	3444	3431	3434	3452	3466	3469	3465	3472	3469	3467	3466	3464	3463	3462
	26	SC15-0054	163	185	0	621	903	788	1332	4484	4505	4523	4557	4506	4402	4540	4448	4449	5049	4856	4882	4391	4541	4465	4659	4506	3900	3793	3398	3868	3848	3855	3883	3850	3447	3427	3414	3417	3435	3449	3452	3448	3455	3452	3450	3449	3447	3446	3445
	40	SC15-0068	660	682	621	0	714	687	1193	4415	4444	4460	4463	4443	4579	4571	4475	4460	5064	4806	4849	4318	4451	4417	4561	4483	3885	3778	3341	3853	3843	3840	3868	3835	3414	3374	3361	3364	3382	3416	3417	3415	3422	3419	3417	3416	3414	3413	3412
	47	SC15-0075	942	964	903	714	0	923	1397	4449	4428	4444	4449	4436	4677	4710	4632	4526	5090	4821	4909	4334	4492	4436	4526	4447	3854	3738	3425	3865	3855	3852	3884	3847	3390	3344	3331	3336	3352	3390	3393	3389	3396	3393	3391	3390	3388	3387	3386
	45	SC15-0073	827	851	788	687	923	0	754	4502	4487	4503	4508	4486	4700	4746	4658	4549	5110	4583	4685	4385	4437	4362	4569	4454	3892	3787	3385	3858	3848	3845	3871	3840	3415	3409	3396	3401	3417	3417	3420	3416	3423	3420	3418	3417	3415	3414	3413
	51	SC15-0079	1371	1395	1332	1193	1397	754	0	4428	4398	4414	4419	4407	4656	4700	4610	4386	4853	4605	4657	4250	4318	4297	4505	4385	3777	3656	3335	3738	3726	3723	3761	3720	3292	3282	3269	3274	3292	3290	3293	3289	3296	3293	3291	3290	3288	3287	3286
	AC2713	AC2713	4441	4465	4484	4415	4449	4502	4428	0	4073	4105	4147	4079	3982	4212	4031	4309	4820	4764	4801	4255	4418	4545	4787	4610	3861	3732	3815	3777	3747	3760	3801	3758	3341	3341	3326	3333	3349	3345	3348	3344	3351	3348	3346	3345	3343	3342	3341
E	13	SC15-0043	4490	4516	4505	4444	4428	4487	4398	4073	0	289	421	434	4668	4725	4647	4322	4801	4498	4515	4095	4153	4213	4266	4305	3720	3581	3671	3597	3581	3581	3619	3578	3141	3157	3144	3141	3167	3140	3143	3139	3146	3143	3142	3141	3139	3138	3137
E	48	SC15-0076	4508	4534	4523	4460	4444	4503	4414	4105	289	0	360	364	4700	4756	4679	4323	4798	4507	4524	4116	4184	4249	4299	4339	3751	3611	3704	3630	3614	3614	3652	3611	3172	3188	3175	3172	3198	3172	3175	3171	3178	3175	3173	3172	3170	3169	3168
E	39	SC15-0067	4542	4568	4557	4463	4449	4508	4419	4147	421	360	0	454	4729	4789	4707	4339	4828	4541	4560	4139	4206	4263	4306	4336	3774	3640	3729	3655	3639	3639	3677	3636	3198	3216	3203	3200	3226	3198	3201	3197	3204	3201	3199	3198	3196	3195	3194
E	9	SC15-0039	4491	4517	4506	4443	4436	4486	4407	4079	434	364	454	0	4642	4697	4645	4247	4800	4519	4530	4101	4192	4261	4310	4338	3746	3606	3690	3633	3617	3617	3655	3614	3170	3188	3175	3172	3198	3172	3175	3171	3178	3175	3173	3172	3170	3169	3168
	12	SC15-0042	4369	4393	4402	4579	4677	4700	4656	3982	4668	4700	4729	4642	0	1470	1351	3439	4863	4735	4766	4394	4420	4259	4397	4354	3729	3618	3646	3530	3512	3516	3562	3511	3156	3170	3157	3160	3178	3158	3161	3157	3164	3161	3159	3158	3156	3155	3154
	2	SC15-0032	4507	4533	4540	4571	4710	4746	4700	4212	4725	4756	4789	4697	1470	0	645	3677	4986	4776	4782	4482	4438	4310	4457	4338	3815	3693	3702	3563	3545	3549	3595	3544	3233	3233	3220	3223	3241	3235	3238	3234	3241	3238	3236	3235	3233	3232	3231
	28	SC15-0056	4415	4440	4448	4475	4632	4658	4610	4031	4647	4679	4707	4645	1351	645	0	3534	4897	4688	4716	4366	4366	4260	4396	4300	3763	3635	3666	3505	3487	3491	3537	3486	3169	3169	3154	3159	3177	3171	3174	3170	3177	3174	3172	3171	3169	3168	3167
	52	SC15-0080	4436	4462	4449	4460	4526	4549	4386	4309	4322	4323	4339	4247	3439	3677	3534	0	3795	4685	4653	3497	4342	4373	4463	4358	3820	3698	3499	3644	3622	3630	3668	3625	2953	2967	2954	2955	2975	2955	2958	2954	2961	2958	2956	2955	2953	2952	2951
	30	SC15-0058	5038	5062	5049	5064	5090	5110	4853	4820	4801	4798	4828	4800	4863	4986	4897	3795	0	4992	5056	4386	4678	4777	4887	4817	4247	4166	4170	4092	4086	4078	4116	4073	3620	3636	3623	3622	3644	3624	3627	3623	3630	3627	3625	3624	3622	3621	3620
	6	SC15-0036	4849	4875	4856	4806	4821	4583	4605	4764	4498	4507	4541	4519	4735	4776	4688	4685	4992	0	1825	4376	4427	4410	4458	4493	3987	3867	4020	3892	3882	3880	3910	3875	3426	3450	3436	3432	3456	3430	3433	3429	3436	3433	3431	3430	3428	3427	3426
	75	SC15-0103	4875	4901	4882	4849	4909	4685	4657	4801	4515	4524	4560	4530	4766	4782	4716	4653	5056	1825	0	4301	4296	4315	4461	4397	3913	3779	3953	3773	3764	3762	3806	3757	3366	3388	3375	3370	3398	3368	3371	3367	3374	3371	3369	3368	3366	3365	3364
	59	SC15-0087	4384	4410	4391	4318	4334	4385	4250	4255	4095	4116	4139	4101	4394	4482	4366	3497	4386	4376	4301	0	3474	3902	4136	4041	3494	3375	3525	3416	3411	3403	3439	3398	2928	2930	2915	2916	2936	2930	2933	2929	2936	2933	2933	2932	2928	2927	2926
	74	SC15-0102	4540	4566	4541	4451	4492	4437	4318	4418	4153	4184	4206	4192	4420	4438	4366	4342	4678	4427	4296	3474	0	3170	3994	3847	3346	3223	3489	3311	3301	3297	3335	3292	2878	2884	2871	2872	2894	2876	2879	2875	2882	2879	2877	2876	2874	2873	2872
	32	SC15-0060	4460	4486	4465	4417	4436	4362	4297	4545	4213	4249	4263	4261	4259	4310	4260	4373	4777	4410	4315	3902	3170	0	3562	3369	2875	2779	3192	2943	2937	2929	2969	2924	2479	2493	2480	2481	2503	2481	2482	2480	2487	2484	2482	2481	2479	2478	2477
	33	SC15-0061	4651	4680	4659	4561	4526	4569	4505	4787	4266	4299	4306	4310	4397	4457	4396	4463	4887	4458	4461	4136	3994	3562	0	3577	3335	3219	3459	3345	3340	3332	3374	3327	2890	2922	2909	2906	2932	2890	2893	2889	2896	2893	2891	2890	2888	2887	2886
	84	SC15-0112	4501	4525	4506	4483	4447	4454	4385	4610	4305	4339	4336	4338	4354	4338	4300	4358	4817	4493	4397	4041	3847	3369	3577	0	2905	2787	3127	2937	2929	2923	2965	2918	2492	2546	2533	2534	2556	2492	2495	2491	2498	2495	2493	2492	2490	2489	2488
	11	SC15-0041	3904	3934	3900	3885	3854	3892	3777	3861	3720	3751	3774	3746	3729	3815	3763	3820	4247	3987	3913	3494	3346	2875	3335	2905	0	512	1746	1328	1325	1315	1345	1310	1233	1309	1296	1301	1319	1233	1236	1232	1239	1236	1234	1233	1231	1230	1229
	31	SC15-0059	3802	3830	3793	3778	3738	3787	3656	3732	3581	3611	3640	3606	3618	3693	3635	3698	4166	3867	3779	3375	3223	2779	3219	2787	512	0	1577	1156	1153	1143	1173	1138	1067	1149	1136	1141	1159	1073	1076	1072	1079	1076	1074	1073	1071	1070	1069
	36	SC15-0064	3402	3431	3398	3341	3425	3385	3335	3815	3671	3704	3729	3690	3646	3702	3666	3499	4170	4020	3953	3525	3489	3192	3459	3127	1746	1577	0	902	914	894	934	889	1480	1528	1515	1520	1538	1482	1485	1481	1488	1485	1483	1482	1480	1479	1478
D	77	SC15-0105	3873	3899	3868	3853	3865	3858	3738	3777	3597	3630	3655	3633	3530	3563	3505	3644	4092	3892	3773	3416	3311	2943	3345	2937	1328	1156	902	0	134	114	170	111	1180	1258	1245	1250	1268	1182	1185	1181	1188	1185	1183	1182	1180	1179	1178
D	27	SC15-0055	3849	3875	3848	3843	3855	3848	3726	3747	3581	3614	3639	3617	3512	3545	3487	3622	4086	3882	3764	3411	3301	2937	3340	2929	1325	1153	914	134	0	96	176	115	1168	1246	1233	1238	1256	1170	1173	1169	1176	1173	1171	1170	1168	1167	1166
D	90	SC15-0118	3860	3886	3855	3840	3852	3845	3723	3760	3581	3614	3639	3617	3516	3549	3491	3630	4078	3880	3762	3403	3297	2929	3332	2923	1315	1143	894	114	96	0	156	95	1166	1244	1231	1236	1254	1168	1171	1167	1174	1171	1169	1168	1166	1165	1164
D	14	SC15-0044	3888	3914	3883	3868	3884	3871	3761	3801	3619	3652	3677	3655	3562	3595	3537	3668	4116	3910	3806	3439	3335	2969	3374	2965	1345	1173	934	170	176	156	0	141	1204	1282	1269	1274	1292	1206	1209	1205	1212	1209	1207	1206	1204	1203	1202
D	56	SC15-0084	3855	3881	3850	3835	3847	3840	3720	3758	3578	3611	3636	3614	3511	3544	3486	3625	4073	3875	3757	3398	3292	2924	3327	2918	1310	1138	889	111	115	95	141	0	1161	1239	1226	1231	1249	1163	1166	1162	1169	1166	1164	1163	1161	1160	1159
	68	SC15-0096	3440	3464	3447	3414	3390	3415	3292	3341	3141	3172	3198	3170	3156	3233	3169	2953	3620	3426	3366	2928	2878	2479	2890	2492	1233	1067	1480	1180	1168	1166	1204	1161	0	160	147	152	170	84	87	83	90	87	85	84	82	81	80
C	50	SC15-0078	3420	3444	3427	3374	3344	3409	3282	3341	3157	3188	3216	3188	3170	3233	3169	2967	3636	3450	3388	2930	2884	2493	2922	2546	1309	1149	1528	1258	1246	1244	1282	1239	160	0	43	48	66	124	127	123	130	127	125	124	122	121	120
C	66	SC15-0094	3407	3431	3414	3361	3331	3396	3269	3326	3144	3175	3203	3175	3157	3220	3154	2954	3623	3436	3375	2915	2871	2480	2909	2533	1296	1136	1515	1245	1233	1231	1269	1226	147	43	0	33	51	109	112	108	115	112	112	111	107	106	105
C	80	SC15-0108	3410	3434	3417	3364	3336	3401	3274	3333	3141	3172	3200	3172	3160	3223	3159	2955	3622	3432	3370	2916	2872	2481	2906	2534	1301	1141	1520	1250	1238	1236	1274	1231	152	48	33	0	50	114	117	113	120	117	117	116	112	111	110
C	85	SC15-0113	3428	3452	3435	3382	3352	3417	3292	3349	3167	3198	3226	3198	3178	3241	3177	2975	3644	3456	3398	2936	2894	2503	2932	2556	1319	1159	1538	1268	1256	1254	1292	1249	170	66	51	50	0	132	135	131	138	135	135	134	130	129	128
C	41	SC15-0069	3442	3466	3449	3416	3390	3417	3290	3345	3140	3172	3198	3172	3158	3235	3171	2955	3624	3430	3368	2930	2876	2481	2890	2492	1233	1073	1482	1182	1170	1168	1206	1163	84	124	109	114	132	0	17	27	34	31	41	40	36	35	34
C	63	SC15-0091	3445	3469	3452	3417	3393	3420	3293	3348	3143	3175	3201	3175	3161	3238	3174	2958	3627	3433	3371	2933	2879	2482	2893	2495	1236	1076	1485	1185	1173	1171	1209	1166	87	127	112	117	135	17	0	30	37	34	44	43	39	38	37
C	69	SC15-0097	3441	3465	3448	3415	3389	3416	3289	3344	3139	3171	3197	3171	3157	3234	3170	2954	3623	3429	3367	2929	2875	2480	2889	2491	1232	1072	1481	1181	1169	1167	1205	1162	83	123	108	113	131	27	30	0	23	20	40	39	35	34	33
C	16	SC15-0046	3448	3472	3455	3422	3396	3423	3296	3351	3146	3178	3204	3178	3164	3241	3177	2961	3630	3436	3374	2936	2882	2487	2896	2498	1239	1079	1488	1188	1176	1174	1212	1169	90	130	115	120	138	34	37	23	0	13	47	46	42	41	40
C	62	SC15-0090	3445	3469	3452	3419	3393	3420	3293	3348	3143	3175	3201	3175	3161	3238	3174	2958	3627	3433	3371	2933	2879	2484	2893	2495	1236	1076	1485	1185	1173	1171	1209	1166	87	127	112	117	135	31	34	20	13	0	44	43	39	38	37
C	81*	SC15-0109	3443	3467	3450	3417	3391	3418	3291	3346	3142	3173	3199	3173	3159	3236	3172	2956	3625	3431	3369	2933	2877	2482	2891	2493	1234	1074	1483	1183	1171	1169	1207	1164	85	125	112	117	135	41	44	40	47	44	0	3	33	32	31
C	92*	SC15-0120	3442	3466	3449	3416	3390	3417	3290	3345	3141	3172	3198	3172	3158	3235	3171	2955	3624	3430	3368	2932	2876	2481	2890	2492	1233	1073	1482	1182	1170	1168	1206	1163	84	124	111	116	134	40	43	39	46	43	3	0	32	31	30
C	7	SC15-0037	3440	3464	3447	3414	3388	3415	3288	3343	3139	3170	3196	3170	3156	3233	3169	2953	3622	3428	3366	2928	2874	2479	2888	2490	1231	1071	1480	1180	1168	1166	1204	1161	82	122	107	112	130	36	39	35	42	39	33	32	0	27	26
C	70	SC15-0098	3439	3463	3446	3413	3387	3414	3287	3342	3138	3169	3195	3169	3155	3232	3168	2952	3621	3427	3365	2927	2873	2478	2887	2489	1230	1070	1479	1179	1167	1165	1203	1160	81	121	106	111	129	35	38	34	41	38	32	31	27	0	23
C	82	SC15-0110	3438	3462	3445	3412	3386	3413	3286	3341	3137	3168	3194	3168	3154	3231	3167	2951	3620	3426	3364	2926	2872	2477	2886	2488	1229	1069	1478	1178	1166	1164	1202	1159	80	120	105	110	128	34	37	33	40	37	31	30	26	23	0
	79	SC15-0107	3397	3421	3404	3371	3347	3372	3253	3294	3100	3131	3157	3131	3113	3192	3128	2912	3583	3386	3326	2890	2837	2435	2850	2450	1198	1034	1443	1145	1133	1131	1169	1126	49	129	116	121	139	53	56	52	59	56	54	53	51	50	49
B	78	SC15-0106	3396	3420	3403	3370	3346	3371	3249	3295	3099	3130	3156	3130	3110	3189	3125	2913	3580	3386	3326	2887	2835	2431	2847	2448	1201	1037	1441	1144	1132	1130	1168	1125	52	132	119	124	142	56	59	55	62	59	57	56	54	53	52
B	46	SC15-0074	3410	3434	3417	3384	3368	3385	3269	3330	3097	3128	3154	3127	3187	3265	3201	2917	3567	3408	3348	2903	2893	2496	2907	2510	1271	1107	1454	1160	1148	1146	1184	1141	132	212	199	204	222	136	139	135	142	139	137	136	134	133	132
B	61	SC15-0089	3422	3446	3429	3396	3380	3397	3281	3342	3109	3140	3166	3139	3199	3277	3213	2929	3579	3420	3360	2915	2905	2508	2919	2522	1281	1117	1466	1172	1160	1158	1196	1153	144	224	211	216	234	148	151	147	154	151	149	148	146	145	144
B	67	SC15-0095	3435	3459	3442	3411	3385	3408	3296	3361	3110	3141	3167	3140	3214	3304	3240	2990	3570	3427	3369	2944	2914	2515	2930	2535	1304	1140	1483	1195	1183	1181	1219	1176	207	287	274	279	297	211	214	210	217	214	212	211	209	208	207
B	1	SC15-0031	3545	3569	3552	3521	3463	3522	3445	3429	3172	3205	3231	3206	3250	3335	3274	3166	3660	3479	3441	3025	2997	2547	2942	2537	1391	1229	1626	1326	1314	1312	1346	1307	384	462	451	444	474	388	391	387	394	391	389	388	386	385	384
B	72	SC15-0100	3499	3523	3506	3475	3451	3476	3364	3422	3154	3187	3213	3186	3265	3355	3285	3026	3590	3460	3399	3000	2969	2550	2975	2574	1373	1209	1521	1264	1252	1250	1288	1245	301	381	368	361	391	305	308	304	311	308	306	305	303	302	301
B	20	SC15-0050	3544	3568	3551	3520	3516	3521	3409	3492	3215	3250	3276	3249	3309	3391	3327	3107	3687	3536	3456	3051	3009	2616	3031	2650	1451	1287	1630	1342	1330	1328	1366	1323	352	432	419	412	442	356	359	355	362	359	357	356	354	353	352
B	57	SC15-0085	3588	3612	3595	3595	3595	3578	3482	3550	3348	3381	3408	3376	3390	3480	3424	3165	3683	3627	3551	3135	3094	2698	3149	2754	1583	1433	1748	1474	1458	1460	1498	1455	533	609	596	597	619	533	536	532	539	536	534	533	531	530	529
B	3	SC15-0033	3574	3598	3581	3550	3532	3551	3443	3510	3233	3266	3292	3245	3339	3429	3377	3139	3659	3546	3502	3081	3045	2618	3057	2665	1503	1343	1677	1395	1383	1381	1419	1376	422	502	489	482	512	426	429	425	432	429	427	426	424	423	422
B	65	SC15-0093	3586	3610	3593	3562	3544	3563	3455	3522	3245	3278	3304	3257	3351	3441	3389	3151	3671	3558	3514	3093	3057	2630	3069	2677	1515	1355	1689	1407	1395	1393	1431	1388	434	514	501	494	524	438	441	437	444	441	439	438	436	435	434
B	19	SC15-0049	3542	3566	3549	3520	3496	3523	3410	3472	3193	3226	3238	3225	3335	3423	3359	3119	3669	3518	3442	3059	3013	2578	3005	2614	1446	1266	1607	1327	1315	1313	1351	1308	371	451	438	431	461	375	378	374	381	378	376	375	373	372	371
B	22**	SC15-0051	3502	3526	3509	3486	3466	3495	3385	3426	3151	3184	3210	3161	3294	3370	3308	3089	3647	3528	3474	3039	3023	2640	3029	2628	1473	1315	1620	1366	1348	1352	1390	1347	400	476	463	456	486	400	403	399	406	403	401	400	398	397	396
B	25**	SC15-0053	3502	3526	3509	3486	3466	3495	3385	3426	3151	3184	3210	3161	3294	3370	3308	3089	3647	3528	3474	3039	3023	2640	3029	2628	1473	1315	1620	1366	1348	1352	1390	1347	400	476	463	456	486	400	403	399	406	403	401	400	398	397	396
	34	SC15-0062	3986	4012	3993	3912	3906	3937	3845	4187	3746	3759	3789	3755	4005	4012	3932	3992	4356	4149	4051	3712	3601	3347	3535	3333	2556	2388	2530	2335	2323	2321	2357	2316	1910	1922	1909	1902	1932	1912	1915	1911	1918	1915	1913	1912	1910	1909	1906
A	17	SC15-0047	4168	4192	4175	4071	4024	4084	3949	4066	3914	3945	3957	3932	3703	3796	3704	3839	4234	4152	4094	3682	3571	3323	3581	3323	2330	2156	2550	2165	2163	2151	2193	2146	1747	1805	1792	1783	1815	1747	1750	1746	1753	1750	1748	1747	1745	1744	1743
A	42	SC15-0070	4162	4188	4171	4068	4021	4079	3944	4063	3911	3942	3954	3929	3699	3792	3700	3836	4231	4149	4091	3679	3568	3319	3576	3320	2323	2153	2546	2162	2160	2148	2190	2143	1744	1802	1789	1780	1812	1744	1747	1743	1750	1747	1745	1744	1742	1741	1740
A	73	SC15-0101	4158	4182	4165	4061	4014	4074	3939	4056	3904	3935	3947	3922	3693	3786	3694	3829	4224	4142	4084	3672	3561	3313	3571	3313	2320	2146	2540	2155	2153	2141	2183	2136	1737	1795	1782	1773	1805	1737	1740	1736	1743	1740	1738	1737	1735	1734	1733
A	4	SC15-0034	4167	4191	4174	4070	4023	4083	3948	4065	3913	3944	3956	3931	3702	3795	3703	3838	4233	4151	4093	3681	3570	3322	3580	3322	2329	2155	2549	2164	2162	2150	2192	2145	1746	1804	1791	1782	1814	1746	1749	1745	1752	1749	1747	1746	1744	1743	1742
A	71	SC15-0099	4165	4189	4172	4068	4021	4081	3946	4063	3911	3942	3954	3929	3700	3793	3701	3836	4231	4149	4091	3679	3568	3320	3578	3320	2327	2153	2547	2162	2160	2148	2190	2143	1744	1802	1789	1780	1812	1744	1747	1743	1750	1747	1745	1744	1742	1741	1740
A	15	SC15-0045	4191	4215	4198	4096	4049	4109	3974	4095	3939	3972	3982	3959	3694	3787	3695	3866	4261	4151	4093	3707	3598	3348	3608	3350	2359	2185	2577	2194	2192	2180	2222	2175	1776	1834	1821	1812	1844	1776	1779	1775	1782	1779	1777	1776	1774	1773	1772
A	10	SC15-0040	4174	4198	4181	4079	4032	4092	3957	4078	3922	3955	3965	3942	3677	3770	3678	3849	4244	4134	4076	3690	3581	3331	3591	3333	2342	2168	2560	2177	2175	2163	2205	2158	1759	1817	1804	1795	1827	1759	1762	1758	1765	1762	1760	1759	1757	1756	1755
A	76	SC15-0104	4179	4203	4186	4084	4037	4097	3962	4083	3927	3960	3970	3947	3682	3775	3683	3854	4247	4139	4081	3695	3586	3336	3596	3338	2347	2173	2565	2182	2180	2168	2210	2163	1764	1822	1809	1800	1832	1764	1767	1763	1770	1767	1765	1764	1762	1761	1760
A	87	SC15-0115	4171	4195	4178	4076	4029	4089	3954	4075	3919	3952	3962	3939	3674	3767	3675	3846	4241	4131	4073	3687	3578	3328	3588	3330	2339	2165	2557	2174	2172	2160	2202	2155	1756	1814	1801	1792	1824	1756	1759	1755	1762	1759	1757	1756	1754	1753	1752
A	60	SC15-0088	4189	4213	4196	4094	4047	4107	3972	4093	3937	3970	3980	3957	3692	3785	3693	3864	4259	4149	4091	3705	3596	3346	3606	3346	2355	2181	2575	2192	2190	2178	2220	2173	1774	1832	1819	1810	1842	1774	1777	1773	1780	1777	1775	1774	1772	1771	1768
A	88	SC15-0116	4174	4198	4181	4079	4032	4092	3957	4078	3922	3955	3965	3942	3677	3770	3678	3849	4244	4134	4076	3690	3581	3331	3591	3333	2340	2166	2560	2177	2175	2163	2205	2158	1759	1817	1804	1795	1827	1759	1762	1758	1765	1762	1760	1759	1757	1756	1755
A	43	SC15-0071	4176	4200	4183	4081	4034	4094	3959	4082	3926	3959	3968	3946	3681	3774	3682	3853	4248	4138	4080	3694	3585	3335	3595	3337	2346	2172	2564	2181	2179	2167	2209	2162	1763	1821	1808	1799	1831	1763	1766	1762	1769	1766	1764	1763	1761	1760	1759
A	24	SC15-0052	4191	4215	4198	4096	4049	4109	3974	4095	3939	3972	3982	3959	3694	3787	3695	3866	4259	4151	4093	3707	3598	3348	3608	3350	2359	2185	2577	2194	2192	2180	2222	2175	1776	1834	1821	1812	1844	1776	1779	1775	1782	1779	1777	1776	1774	1773	1772
A	54	SC15-0082	4177	4201	4184	4084	4037	4101	3964	4079	3923	3954	3966	3941	3710	3803	3711	3846	4239	4165	4107	3695	3580	3334	3592	3334	2337	2163	2563	2170	2168	2156	2198	2151	1756	1814	1801	1792	1824	1756	1759	1755	1762	1759	1757	1756	1754	1753	1752
A	83	SC15-0111	4174	4198	4181	4079	4010	4096	3975	4064	3930	3963	3973	3950	3631	3736	3630	3715	4202	4130	4062	3677	3599	3323	3568	3294	2366	2192	2572	2183	2171	2169	2209	2164	1717	1775	1762	1753	1785	1717	1720	1716	1723	1720	1718	1717	1715	1714	1713
A	18	SC15-0048	4180	4203	4187	4085	4038	4098	3963	4080	3924	3957	3967	3944	3685	3776	3684	3851	4246	4140	4080	3692	3583	3333	3597	3335	2344	2170	2562	2179	2177	2165	2207	2160	1761	1817	1804	1795	1827	1759	1762	1758	1765	1762	1760	1759	1757	1756	1755
A	44	SC15-0072	4178	4202	4185	4083	4036	4094	3959	4086	3928	3961	3971	3948	3691	3782	3690	3847	4238	4146	4092	3694	3589	3321	3583	3319	2302	2128	2566	2191	2189	2177	2219	2172	1763	1821	1808	1799	1831	1763	1766	1762	1769	1766	1764	1763	1761	1760	1759
A	37	SC15-0065	4180	4206	4189	4087	4038	4094	3959	4080	3932	3965	3977	3952	3687	3778	3686	3855	4252	4150	4090	3698	3587	3337	3605	3341	2336	2168	2559	2177	2175	2163	2205	2158	1761	1819	1806	1811	1829	1761	1764	1760	1767	1764	1762	1761	1759	1758	1757
A	38	SC15-0066	4180	4206	4189	4087	4038	4094	3959	4080	3932	3965	3977	3952	3687	3778	3686	3855	4252	4150	4090	3698	3587	3337	3605	3341	2336	2168	2559	2177	2175	2163	2205	2158	1761	1819	1806	1811	1829	1761	1764	1760	1767	1764	1762	1761	1759	1758	1757
A	55	SC15-0083	4174	4200	4183	4081	4032	4088	3953	4072	3926	3959	3971	3946	3679	3770	3678	3849	4246	4144	4082	3692	3581	3331	3599	3335	2330	2162	2553	2171	2169	2157	2199	2152	1755	1813	1800	1805	1823	1755	1758	1754	1761	1758	1756	1755	1753	1752	1751
A	91	SC15-0119	4177	4203	4186	4084	4035	4091	3956	4079	3931	3964	3976	3951	3686	3777	3685	3854	4251	4149	4089	3697	3586	3336	3604	3340	2335	2167	2558	2176	2174	2162	2204	2157	1760	1818	1805	1810	1828	1760	1763	1759	1766	1763	1761	1760	1758	1757	1756
A	64	SC15-0092	4178	4202	4185	4083	4036	4096	3961	4078	3920	3953	3963	3940	3683	3774	3682	3849	4244	4136	4076	3690	3581	3331	3595	3333	2342	2168	2560	2177	2175	2163	2205	2158	1759	1817	1804	1795	1827	1759	1762	1758	1765	1762	1760	1759	1757	1756	1755
A	8	SC15-0038	4177	4201	4184	4082	4035	4095	3960	4077	3921	3954	3964	3941	3682	3773	3681	3848	4243	4137	4077	3689	3580	3330	3594	3332	2341	2167	2559	2176	2174	2162	2204	2157	1758	1816	1803	1794	1826	1758	1761	1757	1764	1761	1759	1758	1756	1755	1754
A	89	SC15-0117	4181	4205	4188	4086	4039	4099	3964	4081	3925	3958	3968	3945	3686	3777	3685	3852	4247	4141	4081	3693	3584	3334	3598	3336	2345	2171	2563	2180	2178	2166	2208	2161	1762	1820	1807	1798	1830	1762	1765	1761	1768	1765	1763	1762	1760	1759	1758
A	5	SC15-0035	4167	4191	4174	4078	4031	4091	3956	4069	3917	3950	3958	3937	3676	3769	3677	3846	4229	4123	4065	3679	3574	3328	3580	3326	2341	2167	2559	2180	2178	2166	2208	2161	1762	1820	1807	1798	1830	1762	1765	1761	1768	1765	1763	1762	1760	1759	1758
A	53	SC15-0081	4175	4199	4182	4086	4039	4099	3964	4076	3924	3957	3965	3944	3683	3776	3684	3853	4237	4130	4072	3687	3582	3336	3587	3334	2349	2175	2567	2188	2186	2174	2216	2169	1770	1828	1815	1806	1838	1770	1773	1769	1776	1773	1771	1770	1768	1767	1766
A	29	SC15-0057	4181	4205	4188	4086	4039	4099	3964	4085	3932	3965	3975	3952	3685	3778	3684	3857	4253	4142	4084	3697	3589	3339	3597	3341	2350	2176	2568	2185	2183	2171	2213	2166	1767	1825	1812	1803	1835	1767	1770	1766	1773	1770	1768	1767	1765	1764	1763
A	58	SC15-0086	4204	4228	4211	4111	4066	4126	3981	4086	3950	3983	3993	3974	3667	3758	3670	3871	4269	4160	4102	3718	3615	3353	3607	3351	2380	2206	2596	2191	2189	2177	2219	2172	1797	1855	1842	1833	1865	1797	1800	1796	1803	1800	1798	1797	1795	1794	1793
[truncated: 43 more columns]
